# Supplementary material for: Clinicians’ Perspectives on Barriers and Facilitators for the Adoption of Non-Invasive Liver Tests for NAFLD: A Mixed-Method Study
Source: J Clin Med. 2022 May 11;11(10):2707. doi: 10.3390/jcm11102707 (PMC9146541; doi:10.3390/jcm11102707)
Supplement: Supplementary file 1 [file jcm-11-02707-s001.zip]

Archive with 1 entries (1 files):
- jcm-1690637-supplementary.pdf
